# Supplementary material for: Promotion of Street-Dance Training on the Executive Function in Preschool Children
Source: Front Psychol. 2020 Oct 22;11:585598. doi: 10.3389/fpsyg.2020.585598 (PMC7642602; doi:10.3389/fpsyg.2020.585598)
Supplement: Supplementary file 1 [file Table_1.XLSX]

## Sheet: Sheet1
	Pre-test				Post-test
Group	backward digit span task	Go-nogo	DCCS	ANT	backward digit span task	Go-nogo	DCCS	ANT
Experimental group	1	26	31	19	5	27	35	21
	2	36	36	12	1	36	34	22
	2	34	24	14	2	34	24	17
	5	38	31	24	5	39	35	23
	2	18	32	21	5	35	35	24
	1	31	28	12	2	37	36	7
	5	21	32	13	5	30	36	17
	1	32	23	19	5	34	36	23
	1	37	26	9	2	33	34	17
	1	34	18	17	2	33	33	23
	1	31	33	23	2	32	34	21
	1	17	23	5	1	34	22	14
	1	36	27	7	1	38	35	20
	1	25	28	21	5	30	33	20
	1	36	35	23	1	38	36	21
	1	29	36	22	1	30	35	20
	2	34	35	21	2	35	36	24
	1	36	18	5	1	39	18	19
	1	34	18	11	1	32	29	19
	2	34	27	15	2	37	36	19
	2	32	24	6	2	35	36	24
	1	16	30	4	1	33	32	20
	1	31	21	21	9	36	35	24
	1	38	36	22	9	35	36	22
	1	40	35	0	9	38	34	22
	1	31	25	12	9	32	36	17
	5	32	36	23	9	39	36	23
	1	24	29	7	2	33	32	15
	2	33	31	20	2	40	35	22
	5	33	36	24	9	32	36	22
control group	1	35	36	22	2	33	35	21
	1	35	35	14	2	22	24	15
	1	32	18	14	1	22	32	20
	5	30	29	19	1	26	24	22
	1	31	20	24	5	31	31	20
	1	38	17	14	1	34	22	10
	2	34	31	21	2	31	26	15
	1	33	30	24	2	25	18	13
	1	33	19	19	1	29	35	21
	1	18	25	19	1	31	31	3
	1	33	34	22	2	32	33	18
	1	24	25	16	1	40	28	13
	5	35	33	13	1	32	33	21
	1	34	36	4	1	36	32	11
	1	29	35	22	9	37	34	21
	2	32	35	11	2	33	32	23
	2	37	25	14	1	19	24	10
	1	32	35	22	1	30	28	2
	1	36	35	18	1	37	26	19
	1	29	24	13	1	27	31	9
	2	35	31	20	5	26	35	23
	2	38	33	17	2	28	31	14
	1	33	29	2	1	28	21	10
	1	37	24	5	2	32	35	21
	1	27	28	19	1	36	36	24
	5	25	28	20	1	36	22	9
	1	35	19	10	5	23	26	20
	1	34	31	12	5	32	33	21
	1	28	28	12	1	38	27	12
	1	22	18	11	1	31	23	20
